# Supplementary material for: Bioassay-Guided Fractionation Leads to the Detection of Cholic Acid Generated by the Rare Thalassomonas sp
Source: Mar Drugs. 2022 Dec 20;21(1):2. doi: 10.3390/md21010002 (PMC9860883; doi:10.3390/md21010002)
Supplement: Supplementary file 1 [file marinedrugs-21-00002-s001.zip]

Archive with 1 entries (1 files):
- marinedrugs-2024350-supplementary (2).pdf
